# Supplementary material for: Crystal structure from X-ray powder diffraction data, DFT-D calculation, Hirshfeld surface analysis, and energy frameworks of (RS)-trichlorme­thia­zide
Source: Acta Crystallogr E Crystallogr Commun. 2022 Jan 7;78(Pt 2):140–8. doi: 10.1107/S2056989021013633 (PMC8819433; doi:10.1107/S2056989021013633)
Supplement: Supplementary file 1 [file e-78-00140-sup1.cif]

##############################################################################
#                                                                            #
# This CIF contains the data in a paper accepted for publication in          #
# Acta Crystallographica Section E. It conforms to the requirements of       #
# Notes for Authors for Acta Crystallographica Section E, and has been       #
# peer reviewed under the auspices of the IUCr Commission on Journals.       #
#                                                                            #
# Full details of the Crystallographic Information File format               #
# are given in the paper "The Crystallographic Information File (CIF):       #
# a New Standard Archive File for Crystallography" by S. R. Hall, F. H.      #
# Allen and I. D. Brown [Acta Cryst. (1991), A47, 655-685].                  #
#                                                                            #
# The current version of the core CIF dictionary is obtainable from          #
# ftp://ftp.iucr.org/pub/cif_core.dic.                                       #
#                                                                            #
# Software is freely available for graphical display of the structure(s)     #
# in this CIF. For information consult the CIF software page                 #
# http://www.iucr.org/resources/cif/software.                                #
#                                                                            #
# This file may be used for bona fide research purposes within the           #
# scientific community so long as proper attribution is given to the journal # 
# article from which it was obtained.                                        #
#                                                                            #
##############################################################################
data_TCMZ
loop_
    _audit_conform_dict_name
    _audit_conform_dict_version
    cif_core.dic .
    cif_pd.dic .
_journal_data_validation_number     ?
_journal_date_recd_electronic     2021-11-08
_journal_date_accepted     2021-12-27
_journal_name_full     'Acta Crystallographica, Section E'
_journal_year     2022
_journal_volume     78
_journal_issue      2
_journal_page_first     0
_journal_page_last     0
_journal_paper_category     GO
_journal_paper_doi     10.1107/S2056989021013633
_journal_coeditor_code     HB7999
_publ_contact_author_name     'Graciela D\'iaz de Delgado'
_publ_contact_author_address
;
Laboratorio de Cristalograf\'ia-LNDRX,
Departamento de Qu\'imica,
Facultad de Ciencias,
Universidad de los Andes, M\'erida,
Venezuela
;
_publ_contact_author_email     gdiazdedelgado@gmail.com
_publ_contact_author_fax     ?
_publ_contact_author_phone      0E9(4)
_publ_section_title
;
Crystal structure from X-ray powder diffraction data, DFT-D calculation,
Hirshfeld surface analysis, and energy frameworks of
(<i>RS</i>)-trichlormethiazide
;
_publ_section_title_footnote     .
loop_
    _publ_author_name
    _publ_author_footnote
    _publ_author_address
    'Toro, Robert A.' .
;
Grupo de Investigaci\'on en Qu\'imica Estructural (GIQUE),
Escuela de Qu\'imica, Facultad de Ciencias,
Universidad Industrial de Santander,
Bucaramanga,
Colombia
;
    'Dugarte-Dugarte, Analio' .
;
Laboratorio de Cristalograf\'ia-LNDRX,
Departamento de Qu\'imica,
Facultad de Ciencias,
Universidad de los Andes, M\'erida 5101,
Venezuela
;
    'Streek, Jacco van de' .
;
Avant-garde Materials Simulation, Alte Str. 2, D-79249 Merzhausen,
Germany
;
    'Henao, Jos\'e Antonio' .
;
Grupo de Investigaci\'on en Qu\'imica Estructural (GIQUE),
Escuela de Qu\'imica, Facultad de Ciencias,
Universidad Industrial de Santander,
Bucaramanga,
Colombia
;
    'Delgado, Jos\'e Miguel' .
;
Laboratorio de Cristalograf\'ia-LNDRX,
Departamento de Qu\'imica,
Facultad de Ciencias,
Universidad de los Andes, M\'erida 5101,
Venezuela
;
    'D\'iaz de Delgado, Graciela' .
;
Laboratorio de Cristalograf\'ia-LNDRX,
Departamento de Qu\'imica,
Facultad de Ciencias,
Universidad de los Andes, M\'erida 5101,
Venezuela
;
_publ_section_synopsis
;
The structure of the racemic form of the diuretic drug trichlormethiazide was
determined from laboratory X-ray powder diffraction data: the extended
structure features an intricate combination of N---H...O hydrogen bonds and
\p--\p and C---Cl...\p interactions.
;
_database_code_depnum_ccdc_archive     'CCDC 2034096'
data_I
loop_
    _audit_conform_dict_name
    _audit_conform_dict_version
    cif_core.dic .
    cif_pd.dic .
_pd_block_diffractogram_id     TCMZ
_chemical_name_systematic
;\
(<i>RS</i>)-6-Chloro-3-(dichloromethyl)-1,1-dioxo-3,4-dihydro-2<i>H</i>-\
1\l^6^,2,4-benzothiadiazine-7-sulfonamide
;
_chemical_name_common     '(<i>RS</i>)-Trichlormethiazide'
_chemical_formula_moiety     'C8 H8 Cl3 N3 O4 S2'
_chemical_formula_sum     'C8 H8 Cl3 N3 O4 S2'
_chemical_formula_structural     'C8 H8 Cl3 N3 O4 S2'
_chemical_formula_analytical     'C8 H8 Cl3 N3 O4 S2'
_chemical_formula_iupac     'C8 H8 Cl3 N3 O4 S2'
_chemical_formula_weight     380.64
_chemical_melting_point     554.25
_chemical_compound_source     Commercial
_symmetry_cell_setting     triclinic
_symmetry_space_group_name_H-M     'P -1'
_symmetry_space_group_name_Hall     '-P 1'
loop_
    _symmetry_equiv_pos_site_id
    _symmetry_equiv_pos_as_xyz
    1 +x,+y,+z
    2 -x,-y,-z
_cell_length_a     8.4389(6)
_cell_length_b     8.8929(7)
_cell_length_c     9.7293(8)
_cell_angle_alpha     91.315(3)
_cell_angle_beta     106.113(2)
_cell_angle_gamma     97.1580(17)
_cell_volume     694.73(9)
_cell_formula_units_Z     2
_cell_measurement_temperature     298
_cell_special_details     ?
_exptl_crystal_density_diffrn     1.820
_pd_char_colour     white
_pd_char_particle_morphology     'fine powder'
_exptl_absorpt_coefficient_mu     ?
_exptl_absorpt_correction_type     ?
_exptl_absorpt_process_details     ?
_exptl_absorpt_correction_T_min     ?
_exptl_absorpt_correction_T_max     ?
_exptl_special_details
;
The FT-IR spectrum was registered in a IS50 FT-IR Nicolet Thermo Scientific
 spectrophotometer, in the 4000--400 cm^-1^ range with 32 scans at an optical
 speed of 0.4747 cm s^-1^. Thermogravimetric and differential scanning
 calorimetry measurements (TGA/DSC) were performed in a thermal analyzer
 DTA/DSC Instrument, Serie Discovery, under a dynamic nitrogen atmosphere at
 50.0 mL min^-1^. The instrument was equilibrated at 28.00 \%C. A heating ramp
 of 10.00 \%C min^-1^ up to 450.00 \%C was used.
<i>RS</i>-Trichlormethiazide was gently ground in an agate mortar. Small
 portions of the material were dusted on top of a flat plate low-background Si
 single crystal specimen holder. Powder diffraction patterns were registered at
 room temperature on a Bruker D8 ADVANCE diffractometer working in the
 Bragg-Brentano geometry using CuKa radiation, operating at 40 kV and 30 mA,
 equipped with a LynxEye position-sensitive detector. The pattern used in the
 structure determination was recorded from 5.007 to 60.006\% (2\q) in steps of
 0.01526\%, at 1.5 sec/step. The standard instrument settings (Ni filter of
 0.02 mm, Soller slits of 2.5\%, Divergence Slit of 0.2 mm, scatter screen
 height of 3 mm) were employed.
;
_diffrn_ambient_temperature     298
_diffrn_source     'sealed X-ray tube'
_diffrn_radiation_type     'Cu K\a~1~'
_diffrn_radiation_wavelength     1.5418
_diffrn_radiation_monochromator     ?
_diffrn_measurement_device_type     'Bruker D8 ADVANCE'
_diffrn_detector     'LynxEye position-sensitive detector'
_pd_instr_location     ?
_pd_meas_2theta_range_min     5.007
_pd_meas_2theta_range_max     60.528
_pd_meas_2theta_range_inc     0.01526
_pd_meas_number_of_points     3922
_pd_meas_scan_method     step
_pd_meas_special_details
;
Bragg-Brentano geometry
;
_refine_special_details     ?
_reflns_number_total     414
_reflns_number_gt     0
_refine_ls_matrix_type     full
_refine_ls_goodness_of_fit_all     2.704
_refine_ls_restrained_S_all     ?
_refine_ls_number_parameters     177
_refine_ls_number_restraints     48
_refine_ls_number_constraints     2
_refine_ls_hydrogen_treatment     refxyz
_refine_ls_weighting_scheme     sigma
_refine_ls_weighting_details     ?
_refine_ls_shift/su_max     0.001
_refine_ls_shift/su_mean     ?
_refine_ls_extinction_method     none
_refine_ls_extinction_coef     ?
loop_
    _atom_type_symbol
    _atom_type_description
    _atom_type_scat_dispersion_real
    _atom_type_scat_dispersion_imag
    _atom_type_scat_source
    C C 0.0033 0.0016
; Atomic scattering factors from
http://ftp.esrf.fr/pub/scisoft/xop2.3/DabaxFiles/f0_WaasKirf.dat and
Anomalous dispersion coefficients from
https://henke.lbl.gov/optical_constants/asf.html
;
    H H 0.0000 0.0000
; Atomic scattering factors from
http://ftp.esrf.fr/pub/scisoft/xop2.3/DabaxFiles/f0_WaasKirf.dat and
Anomalous dispersion coefficients from
https://henke.lbl.gov/optical_constants/asf.html
;
    Cl Cl 0.1484 0.1585
; Atomic scattering factors from
http://ftp.esrf.fr/pub/scisoft/xop2.3/DabaxFiles/f0_WaasKirf.dat and
Anomalous dispersion coefficients from
https://henke.lbl.gov/optical_constants/asf.html
;
    N N 0.0061 0.0033
; Atomic scattering factors from
http://ftp.esrf.fr/pub/scisoft/xop2.3/DabaxFiles/f0_WaasKirf.dat and
Anomalous dispersion coefficients from
https://henke.lbl.gov/optical_constants/asf.html
;
    O O 0.0106 0.0060
; Atomic scattering factors from
http://ftp.esrf.fr/pub/scisoft/xop2.3/DabaxFiles/f0_WaasKirf.dat and
Anomalous dispersion coefficients from
https://henke.lbl.gov/optical_constants/asf.html
;
    S S 0.1246 0.1234
; Atomic scattering factors from
http://ftp.esrf.fr/pub/scisoft/xop2.3/DabaxFiles/f0_WaasKirf.dat and
Anomalous dispersion coefficients from
https://henke.lbl.gov/optical_constants/asf.html
;
_computing_data_collection
;
<i>DIFFRAC.Suite</i> (Bruker, 2011)
;
_computing_cell_refinement
;
<i>TOPAS-Academic</i> (Coelho, 2018)
;
_computing_data_reduction
;
<i>TOPAS-Academic</i> (Coelho, 2018)
;
_computing_structure_solution
;
<i>DASH</i> (David <i>et al.</i>, 2006)
;
_computing_structure_refinement
;
<i>TOPAS-Academic</i> (Coelho, 2018)
;
_computing_molecular_graphics
;
DIAMOND (Brandenburg, 1999)
;
_computing_publication_material
;
enCIFer (Allen <i>et al.</i>, 2004) and publCIF (Westrip, 2010)
;
_pd_prep_cool_rate     ?
_pd_prep_pressure     100
_pd_prep_temperature     298
_pd_proc_2theta_range_min     5.007
_pd_proc_2theta_range_max     60.006
_pd_proc_2theta_range_inc     0.01526
_pd_proc_info_data_reduction     ?
_pd_proc_info_excluded_regions     ?
_pd_proc_ls_background_function     "Chebychev polynomial"
_pd_proc_ls_pref_orient_corr
             "Simple March-Dollase correction, March-Dollase parameter:0.742(2)"
_pd_proc_ls_prof_R_factor     0.0512
_pd_proc_ls_prof_wR_factor     0.0694
_pd_proc_ls_prof_wR_expected     0.02577
_pd_proc_ls_profile_function     "PseudoVoight"
_pd_proc_ls_special_details     ?
_pd_spec_mount_mode     reflection
_pd_spec_mounting
                   "Flat plate low-background Si single crystal specimen holder"
_pd_spec_shape     flat_sheet
_pd_spec_size_axial     24.5
_pd_spec_size_equat     24.5
_pd_spec_size_thick     1
loop_
    _atom_site_type_symbol
    _atom_site_label
    _atom_site_fract_x
    _atom_site_fract_y
    _atom_site_fract_z
    _atom_site_U_iso_or_equiv
    _atom_site_thermal_displace_type
    _atom_site_calc_flag
    _atom_site_refinement_flags
    _atom_site_occupancy
    _atom_site_disorder_assembly
    _atom_site_disorder_group
    Cl Cl1 0.1706(5) 1.3869(4) 0.0737(6) 0.077(2) Uiso . . 1.000 . .
    Cl Cl2 0.6976(5) 0.6228(5) 0.4823(5) 0.077(2) Uiso . . 1.000 . .
    Cl Cl3 0.6169(5) 0.6852(6) 0.1807(4) 0.077(2) Uiso . . 1.000 . .
    S S1 -0.1719(4) 1.2122(3) 0.1245(3) 0.077(2) Uiso . . 1.000 . .
    S S2 0.1781(3) 0.7747(3) 0.3633(3) 0.077(2) Uiso . . 1.000 . .
    O O1 -0.2933(6) 1.0957(6) 0.1498(8) 0.067(3) Uiso . . 1.000 . .
    O O2 -0.1923(8) 1.2685(7) -0.0171(5) 0.067(3) Uiso . . 1.000 . .
    O O3 0.0321(6) 0.6764(7) 0.2898(8) 0.067(3) Uiso . . 1.000 . .
    O O4 0.2180(8) 0.8015(8) 0.5171(5) 0.067(3) Uiso . . 1.000 . .
    N N1 -0.1595(5) 1.3476(4) 0.2391(3) 0.067(3) Uiso . . 1.000 . .
    N N2 0.4634(3) 0.9538(4) 0.2834(4) 0.067(3) Uiso . . 1.000 . .
    N N3 0.3382(4) 0.7092(4) 0.3292(3) 0.067(3) Uiso . . 1.000 . .
    C C1 0.0177(3) 1.1394(4) 0.1699(5) 0.067(3) Uiso . . 1.000 . .
    C C2 0.1642(4) 1.2130(4) 0.1445(6) 0.067(3) Uiso . . 1.000 . .
    C C3 0.3096(3) 1.1530(4) 0.1835(5) 0.067(3) Uiso . . 1.000 . .
    C C4 0.3185(3) 1.0161(4) 0.2523(5) 0.067(3) Uiso . . 1.000 . .
    C C5 0.1731(4) 0.9465(4) 0.2836(5) 0.067(3) Uiso . . 1.000 . .
    C C6 0.0246(3) 1.0070(3) 0.2418(5) 0.067(3) Uiso . . 1.000 . .
    C C7 0.4870(3) 0.8221(3) 0.3700(3) 0.067(3) Uiso . . 1.000 . .
    C C8 0.6447(4) 0.7593(3) 0.3576(3) 0.067(3) Uiso . . 1.000 . .
    H H1A -0.1365(14) 1.3166(7) 0.3346(5) 0.080(3) Uiso . . 1.000 . .
    H H1B -0.1025(9) 1.4428(6) 0.2271(6) 0.080(3) Uiso . . 1.000 . .
    H H2A 0.5578(6) 1.0136(7) 0.2680(12) 0.080(3) Uiso . . 1.000 . .
    H H3 0.4081(6) 1.2080(7) 0.1708(12) 0.080(3) Uiso . . 1.000 . .
    H H3A 0.3087(8) 0.6781(10) 0.2301(5) 0.080(3) Uiso . . 1.000 . .
    H H6 -0.0758(6) 0.9513(7) 0.2507(8) 0.080(3) Uiso . . 1.000 . .
    H H7 0.5057(8) 0.8495(7) 0.4690(5) 0.080(3) Uiso . . 1.000 . .
    H H8 0.7352(7) 0.8393(6) 0.3793(7) 0.080(3) Uiso . . 1.000 . .
_geom_special_details
;
Bond distances, angles etc. have been calculated using the
rounded fractional coordinates. All su's are estimated
from the variances of the (full) variance-covariance matrix.
The cell esds are taken into account in the estimation of
distances, angles and torsion angles
;
loop_
    _geom_bond_atom_site_label_1
    _geom_bond_atom_site_label_2
    _geom_bond_site_symmetry_1
    _geom_bond_site_symmetry_2
    _geom_bond_distance
    _geom_bond_publ_flag
    Cl1 C2 . . 1.708(6) yes
    Cl2 C8 . . 1.746(5) yes
    Cl3 C8 . . 1.771(5) yes
    S1 O1 . . 1.439(6) yes
    S1 O2 . . 1.449(6) yes
    S1 N1 . . 1.596(4) yes
    S1 C1 . . 1.747(5) yes
    S2 O3 . . 1.417(7) yes
    S2 O4 . . 1.447(5) yes
    S2 N3 . . 1.647(4) yes
    S2 C5 . . 1.729(5) yes
    N2 C4 . . 1.366(4) yes
    N2 C7 . . 1.460(4) yes
    N3 C7 . . 1.461(4) yes
    C1 C2 . . 1.412(5) yes
    C1 C6 . . 1.383(5) yes
    N1 H1B . . 0.947(7) yes
    N1 H1A . . 0.950(6) yes
    N2 H2A . . 0.951(7) yes
    C2 C3 . . 1.360(5) yes
    C3 C4 . . 1.403(5) yes
    N3 H3A . . 0.952(6) yes
    C4 C5 . . 1.417(5) yes
    C5 C6 . . 1.386(5) yes
    C7 C8 . . 1.539(4) yes
    C3 H3 . . 0.951(7) yes
    C6 H6 . . 0.953(6) yes
    C7 H7 . . 0.953(6) yes
    C8 H8 . . 0.950(7) yes
loop_
    _geom_angle_atom_site_label_1
    _geom_angle_atom_site_label_2
    _geom_angle_atom_site_label_3
    _geom_angle_site_symmetry_1
    _geom_angle_site_symmetry_2
    _geom_angle_site_symmetry_3
    _geom_angle
    _geom_angle_publ_flag
    O1 S1 O2 . . . 120.4(4) yes
    O1 S1 N1 . . . 104.7(4) yes
    O1 S1 C1 . . . 106.3(3) yes
    O2 S1 N1 . . . 110.6(3) yes
    O2 S1 C1 . . . 106.4(4) yes
    N1 S1 C1 . . . 107.9(3) yes
    O3 S2 O4 . . . 119.4(4) yes
    O3 S2 N3 . . . 108.0(3) yes
    O3 S2 C5 . . . 108.2(3) yes
    O4 S2 N3 . . . 107.2(3) yes
    O4 S2 C5 . . . 109.4(4) yes
    N3 S2 C5 . . . 103.4(2) yes
    C4 N2 C7 . . . 122.0(3) yes
    S2 N3 C7 . . . 111.5(3) yes
    S1 C1 C2 . . . 123.5(3) yes
    S1 C1 C6 . . . 117.3(2) yes
    C2 C1 C6 . . . 119.1(3) yes
    S1 N1 H1B . . . 117.3(5) yes
    H1A N1 H1B . . . 115.6(7) yes
    S1 N1 H1A . . . 113.0(5) yes
    Cl1 C2 C1 . . . 121.7(3) yes
    Cl1 C2 C3 . . . 116.8(3) yes
    C4 N2 H2A . . . 116.9(5) yes
    C7 N2 H2A . . . 119.3(6) yes
    C1 C2 C3 . . . 121.5(4) yes
    C7 N3 H3A . . . 111.6(6) yes
    S2 N3 H3A . . . 108.5(5) yes
    C2 C3 C4 . . . 120.6(3) yes
    N2 C4 C3 . . . 119.5(3) yes
    N2 C4 C5 . . . 122.8(3) yes
    C3 C4 C5 . . . 117.7(3) yes
    C4 C5 C6 . . . 121.4(3) yes
    S2 C5 C4 . . . 118.8(3) yes
    S2 C5 C6 . . . 119.5(3) yes
    C1 C6 C5 . . . 119.7(3) yes
    N2 C7 N3 . . . 110.8(3) yes
    N2 C7 C8 . . . 108.9(2) yes
    N3 C7 C8 . . . 113.2(2) yes
    Cl2 C8 Cl3 . . . 111.4(3) yes
    Cl2 C8 C7 . . . 110.4(3) yes
    Cl3 C8 C7 . . . 110.6(3) yes
    C2 C3 H3 . . . 119.8(6) yes
    C4 C3 H3 . . . 119.5(6) yes
    C1 C6 H6 . . . 119.4(5) yes
    C5 C6 H6 . . . 120.4(5) yes
    N2 C7 H7 . . . 111.3(5) yes
    N3 C7 H7 . . . 106.3(5) yes
    C8 C7 H7 . . . 106.2(5) yes
    Cl2 C8 H8 . . . 107.1(5) yes
    Cl3 C8 H8 . . . 107.9(5) yes
    C7 C8 H8 . . . 109.2(4) yes
loop_
    _geom_torsion_atom_site_label_1
    _geom_torsion_atom_site_label_2
    _geom_torsion_atom_site_label_3
    _geom_torsion_atom_site_label_4
    _geom_torsion_site_symmetry_1
    _geom_torsion_site_symmetry_2
    _geom_torsion_site_symmetry_3
    _geom_torsion_site_symmetry_4
    _geom_torsion
    _geom_torsion_publ_flag
    O1 S1 C1 C2 . . . . 172.5(5) yes
    O1 S1 C1 C6 . . . . -11.3(5) yes
    O2 S1 C1 C2 . . . . 43.1(5) yes
    O2 S1 C1 C6 . . . . -140.8(4) yes
    N1 S1 C1 C2 . . . . -75.6(5) yes
    N1 S1 C1 C6 . . . . 100.6(4) yes
    O3 S2 N3 C7 . . . . 165.6(4) yes
    O4 S2 N3 C7 . . . . -64.4(4) yes
    C5 S2 N3 C7 . . . . 51.2(3) yes
    O3 S2 C5 C4 . . . . -134.0(4) yes
    O3 S2 C5 C6 . . . . 41.0(5) yes
    O4 S2 C5 C4 . . . . 94.4(5) yes
    O4 S2 C5 C6 . . . . -90.6(5) yes
    N3 S2 C5 C4 . . . . -19.6(4) yes
    N3 S2 C5 C6 . . . . 155.4(4) yes
    C7 N2 C4 C3 . . . . 172.4(4) yes
    C7 N2 C4 C5 . . . . -9.1(6) yes
    C4 N2 C7 N3 . . . . 42.5(5) yes
    C4 N2 C7 C8 . . . . 167.7(3) yes
    S2 N3 C7 N2 . . . . -64.5(3) yes
    S2 N3 C7 C8 . . . . 172.8(2) yes
    S1 C1 C2 Cl1 . . . . 3.2(7) yes
    S1 C1 C2 C3 . . . . 179.1(4) yes
    C6 C1 C2 Cl1 . . . . -172.9(4) yes
    C6 C1 C2 C3 . . . . 3.0(7) yes
    S1 C1 C6 C5 . . . . -178.4(4) yes
    C2 C1 C6 C5 . . . . -2.0(7) yes
    Cl1 C2 C3 C4 . . . . 175.2(4) yes
    C1 C2 C3 C4 . . . . -0.8(7) yes
    C2 C3 C4 N2 . . . . 176.4(4) yes
    C2 C3 C4 C5 . . . . -2.1(7) yes
    N2 C4 C5 S2 . . . . -0.5(6) yes
    N2 C4 C5 C6 . . . . -175.4(4) yes
    C3 C4 C5 S2 . . . . 178.0(4) yes
    C3 C4 C5 C6 . . . . 3.1(7) yes
    S2 C5 C6 C1 . . . . -175.9(4) yes
    C4 C5 C6 C1 . . . . -1.0(7) yes
    N2 C7 C8 Cl2 . . . . 169.9(3) yes
    N2 C7 C8 Cl3 . . . . -66.3(3) yes
    N3 C7 C8 Cl2 . . . . -66.3(3) yes
    N3 C7 C8 Cl3 . . . . 57.5(3) yes
