# Supplementary material for: Crystal structure from X-ray powder diffraction data, DFT-D calculation, Hirshfeld surface analysis, and energy frameworks of (RS)-trichlorme­thia­zide
Source: Acta Crystallogr E Crystallogr Commun. 2022 Jan 7;78(Pt 2):140–8. doi: 10.1107/S2056989021013633 (PMC8819433; doi:10.1107/S2056989021013633)
Supplement: Supplementary file 2 [file e-78-00140-Isup2.hkl]

data_I
_cell_length_a 8.4389(6)
_cell_length_b 8.8929(7)
_cell_length_c 9.7293(8)
_cell_angle_alpha 91.315(3)
_cell_angle_beta  106.113(2)
_cell_angle_gamma 97.1580(17)
_shelx_F_squared_multiplier 1
loop_
_symmetry_equiv_pos_as_xyz
  'x, y, z '
  '-x, -y, -z '
loop_
_refln_index_h
_refln_index_k
_refln_index_l
_refln_F_squared_calc
_refln_F_squared_meas
_refln_F_squared_sigma
_refln_observed_status
   0    0    1         0.13         0.13     351.42 o
   0    0    2         5.77         5.40   70240.26 o
   0    0    3         3.24         3.36   17165.16 o
   0    0    4         0.07         0.06     443.40 o
   0    0    5         1.09         1.08   12926.05 o
   0    0    6         1.58         1.60    8333.23 o
   0    1   -6         1.20         1.21    6317.20 o
   0    1   -5         0.87         0.83    7629.76 o
   0    1   -4         1.08         1.09   17226.31 o
   0    1   -3         1.24         1.10   13830.61 o
   0    1   -2         7.66         7.72   78436.76 o
   0    1   -1         1.96         1.90    8451.18 o
   0    1    0         1.02         1.01    5809.21 o
   0    1    1         1.64         1.58   13118.92 o
   0    1    2        73.23        75.34  385882.19 o
   0    1    3         0.43         0.47    5456.21 o
   0    1    4         0.02         0.02      86.33 o
   0    1    5         0.04         0.04     696.07 o
   0    2   -5         2.55         2.63   18313.24 o
   0    2   -4         0.11         0.11     720.14 o
   0    2   -3         0.13         0.13    1342.72 o
   0    2   -2         1.19         1.12   17675.90 o
   0    2   -1         2.59         2.61   11303.67 o
   0    2    0        26.81        30.82  306668.29 o
   0    2    1         2.02         2.07   15034.19 o
   0    2    2         6.25         6.47   35432.50 o
   0    2    3         0.21         0.20    2797.03 o
   0    2    4        18.72        19.08  156711.16 o
   0    2    5         0.27         0.28    3357.85 o
   0    3   -5         1.04         1.06    6999.95 o
   0    3   -4         9.52         9.19  185500.14 o
   0    3   -3         1.29         1.36    9262.00 o
   0    3   -2         2.95         3.11   19937.29 o
   0    3   -1         3.39         3.91   17200.47 o
   0    3    0         4.78         4.14   67190.94 o
   0    3    1         2.15         2.03   19376.96 o
   0    3    2         1.25         1.28   13362.60 o
   0    3    3         0.09         0.09     395.63 o
   0    3    4         2.15         2.39   68126.34 o
   0    3    5         0.03         0.03     168.27 o
   0    4   -4         0.35         0.35    2970.86 o
   0    4   -3         4.19         4.06   29998.15 o
   0    4   -2         8.09         8.05  114367.35 o
   0    4   -1         4.54         4.97   23958.92 o
   0    4    0         0.01         0.01      40.01 o
   0    4    1         2.86         2.71   21234.13 o
   0    4    2         0.37         0.39    2919.73 o
   0    4    3         1.88         1.95   27320.93 o
   0    4    4         0.45         0.46    2406.54 o
   0    5   -3         0.06         0.06     391.66 o
   0    5   -2         3.11         3.35   39012.00 o
   0    5   -1         1.49         1.57   17158.36 o
   0    5    0         2.61         2.74   18964.26 o
   0    5    1         0.00         0.00       9.32 o
   0    5    2         0.52         0.53    3444.02 o
   1   -5   -3         0.01         0.01      88.91 o
   1   -5   -2         0.00         0.00       9.88 o
   1   -5   -1         2.62         2.57   12888.18 o
   1   -5    0         0.60         0.68   16365.82 o
   1   -5    1         0.07         0.07     200.59 o
   1   -5    2         2.10         2.14   18969.95 o
   1   -5    3         0.39         0.39    2645.39 o
   1   -4   -4         0.26         0.26    1775.98 o
   1   -4   -3         1.70         1.69   23245.55 o
   1   -4   -2         0.24         0.25    2085.65 o
   1   -4   -1         0.12         0.12     821.43 o
   1   -4    0         0.14         0.15     881.61 o
   1   -4    1         1.88         1.78    7908.84 o
   1   -4    2         3.86         3.82   40248.68 o
   1   -4    3         1.33         1.35   22368.30 o
   1   -4    4         0.20         0.20    2092.73 o
   1   -3   -5         1.11         1.10   10122.02 o
   1   -3   -4         2.18         2.11   17258.06 o
   1   -3   -3         4.86         5.06   46602.45 o
   1   -3   -2         8.04         7.74   67441.33 o
   1   -3   -1         0.34         0.35    2501.75 o
   1   -3    0         5.38         5.59   53199.56 o
   1   -3    1         0.27         0.26    1235.41 o
   1   -3    2         2.24         2.21   14443.94 o
   1   -3    3         1.63         1.64    6156.86 o
   1   -3    4         0.10         0.11    3275.33 o
   1   -3    5         0.39         0.39    2538.28 o
   1   -2   -5         7.80         8.08   56359.58 o
   1   -2   -4         0.30         0.29    1960.76 o
   1   -2   -3         1.43         1.40    8801.29 o
   1   -2   -2         0.03         0.03     179.04 o
   1   -2   -1         1.07         1.11    7043.01 o
   1   -2    0        18.10        18.57   52865.28 o
   1   -2    1         1.13         1.09    6794.97 o
   1   -2    2        23.03        20.66  529297.69 o
   1   -2    3         2.21         2.06    9797.26 o
   1   -2    4         1.12         1.18    9212.21 o
   1   -2    5         0.88         0.84    5051.55 o
   1   -1   -6         0.10         0.11     797.88 o
   1   -1   -5         2.23         2.22   50572.00 o
   1   -1   -4         0.18         0.18    1179.27 o
   1   -1   -3        36.74        35.57  421052.65 o
   1   -1   -2         6.38         6.54   46249.17 o
   1   -1   -1         1.21         1.22    6659.25 o
   1   -1    0         3.12         3.09    8210.63 o
   1   -1    1         1.61         1.50   33499.51 o
   1   -1    2        11.46        11.32   47343.70 o
   1   -1    3         0.38         0.38    4391.77 o
   1   -1    4         0.42         0.42    1483.15 o
   1   -1    5         0.03         0.03     289.98 o
   1    0   -6         0.19         0.20    1489.51 o
   1    0   -5         0.06         0.06     672.84 o
   1    0   -4         8.63         8.80   67753.62 o
   1    0   -3         0.39         0.41    2912.52 o
   1    0   -2         2.70         2.57   50104.65 o
   1    0   -1         7.66         7.58   11479.54 o
   1    0    0         1.13         1.19   43627.86 o
   1    0    1         1.33         1.28   16978.24 o
   1    0    2         2.97         2.90   21382.85 o
   1    0    3         0.43         0.44    3041.73 o
   1    0    4         6.63         6.64   38910.78 o
   1    0    5         0.82         0.79    6057.13 o
   1    1   -6         0.41         0.41    4075.71 o
   1    1   -5         0.01         0.01     247.43 o
   1    1   -4         6.26         6.15   45319.56 o
   1    1   -3         0.06         0.06    1059.05 o
   1    1   -2         0.01         0.01     106.55 o
   1    1   -1         6.55         6.29   26809.24 o
   1    1    0         1.50         1.86   43370.69 o
   1    1    1        13.42        13.56  475398.63 o
   1    1    2         0.31         0.32    1853.80 o
   1    1    3         2.33         2.30   19269.16 o
   1    1    4         0.94         0.97    9468.53 o
   1    1    5         0.07         0.07     634.08 o
   1    2   -6         0.56         0.56    3847.26 o
   1    2   -5         0.07         0.07    1323.30 o
   1    2   -4         0.12         0.12    1013.35 o
   1    2   -3         8.84         8.80   78076.17 o
   1    2   -2         6.29         6.81   46719.56 o
   1    2   -1         0.00         0.00      26.76 o
   1    2    0         8.86         8.49   41270.08 o
   1    2    1         0.38         0.39    2317.58 o
   1    2    2         1.23         1.26    8987.88 o
   1    2    3         1.61         1.63   12283.60 o
   1    2    4         0.01         0.01     179.63 o
   1    2    5         0.46         0.46    2012.25 o
   1    3   -5         2.83         2.73   18973.73 o
   1    3   -4         5.30         5.47   83663.91 o
   1    3   -3         2.48         2.57   29336.98 o
   1    3   -2         5.82         5.56   55138.21 o
   1    3   -1         0.00         0.00       5.55 o
   1    3    0        10.13        10.95   79684.77 o
   1    3    1         0.09         0.09     506.39 o
   1    3    2         3.14         3.35   31774.19 o
   1    3    3         0.06         0.06    1098.97 o
   1    3    4         1.45         1.38   12704.87 o
   1    4   -4         0.34         0.34    2964.30 o
   1    4   -3         0.46         0.48   10072.78 o
   1    4   -2         1.39         1.36   12411.27 o
   1    4   -1         0.50         0.49    4161.75 o
   1    4    0         0.00         0.00      19.89 o
   1    4    1         0.40         0.42    3061.89 o
   1    4    2         1.38         1.41   25924.01 o
   1    4    3         1.60         1.63   11495.90 o
   1    5   -3         0.98         0.99    4232.02 o
   1    5   -2         0.50         0.48    3304.38 o
   1    5   -1         1.62         1.74   19436.81 o
   1    5    0         5.68         5.98   51147.28 o
   1    5    1         0.09         0.09     553.81 o
   2   -5   -3         0.01         0.01      73.49 o
   2   -5   -2         2.57         2.46   24745.60 o
   2   -5   -1         0.32         0.32    2006.84 o
   2   -5    0         1.80         1.86   13788.76 o
   2   -5    1         0.68         0.70    6346.77 o
   2   -5    2         0.15         0.14     797.29 o
   2   -4   -4         0.01         0.01      59.40 o
   2   -4   -3         3.77         3.76   51563.38 o
   2   -4   -2         0.50         0.52    4037.17 o
   2   -4   -1         0.41         0.39    6447.40 o
   2   -4    0         0.00         0.00      13.04 o
   2   -4    1         1.11         1.14   14875.68 o
   2   -4    2         5.43         5.85  139051.19 o
   2   -4    3         0.48         0.47    3628.19 o
   2   -3   -5         0.01         0.01     101.97 o
   2   -3   -4         1.99         1.92   21517.37 o
   2   -3   -3         1.50         1.43   19669.64 o
   2   -3   -2         0.76         0.74    4366.65 o
   2   -3   -1         8.65         9.42   41191.74 o
   2   -3    0         6.82         7.43   32761.77 o
   2   -3    1         0.02         0.02      93.82 o
   2   -3    2         4.05         3.71   46051.48 o
   2   -3    3         0.20         0.19    1974.12 o
   2   -3    4         2.27         2.32   15238.86 o
   2   -2   -5         0.55         0.57    4486.98 o
   2   -2   -4         0.11         0.11     421.60 o
   2   -2   -3         0.48         0.46    5273.30 o
   2   -2   -2         0.14         0.15    1822.16 o
   2   -2   -1         3.46         3.56   21958.43 o
   2   -2    0         6.96         6.90   33229.03 o
   2   -2    1         0.04         0.04     304.15 o
   2   -2    2         1.13         1.15    5224.17 o
   2   -2    3         2.80         2.65   27959.39 o
   2   -2    4         1.54         1.50    9586.97 o
   2   -1   -6         3.81         3.84   46259.16 o
   2   -1   -5         2.03         2.02   26417.78 o
   2   -1   -4         0.66         0.69    8072.35 o
   2   -1   -3         0.08         0.08    1127.02 o
   2   -1   -2         4.82         4.75   18253.43 o
   2   -1   -1         1.07         1.06    4985.75 o
   2   -1    0         9.94        10.26   89683.04 o
   2   -1    1         0.09         0.09    1718.72 o
   2   -1    2         0.30         0.31    2218.37 o
   2   -1    3         2.38         2.52   28171.75 o
   2   -1    4         0.48         0.47    6973.39 o
   2   -1    5         0.17         0.17    1140.69 o
   2    0   -6         0.03         0.03     282.58 o
   2    0   -5         0.18         0.18    4032.25 o
   2    0   -4         0.10         0.10     695.55 o
   2    0   -3         9.75        10.33  152016.30 o
   2    0   -2         6.87         6.59   53948.60 o
   2    0   -1         2.44         2.51   15707.34 o
   2    0    0        18.09        18.89   52385.55 o
   2    0    1         2.51         2.55   11852.77 o
   2    0    2         6.45         6.49   45631.05 o
   2    0    3         0.01         0.01     158.76 o
   2    0    4         0.08         0.07    1235.31 o
   2    0    5         0.60         0.61    3976.45 o
   2    1   -6         2.43         2.40   26955.58 o
   2    1   -5         0.08         0.08    1033.73 o
   2    1   -4         0.49         0.51    2821.62 o
   2    1   -3         3.48         3.40   22246.83 o
   2    1   -2         7.69         8.22   24015.09 o
   2    1   -1         8.87         8.59   62448.98 o
   2    1    0        25.06        24.73   96139.31 o
   2    1    1         0.22         0.21    2903.83 o
   2    1    2         6.14         6.08   30947.44 o
   2    1    3         0.02         0.02     179.30 o
   2    1    4         0.35         0.34    2444.62 o
   2    2   -5         0.00         0.00      16.50 o
   2    2   -4         0.04         0.04     517.82 o
   2    2   -3         2.18         2.06   14207.83 o
   2    2   -2         4.66         4.82   33922.25 o
   2    2   -1         0.00         0.00      13.70 o
   2    2    0         2.35         2.49   18922.26 o
   2    2    1         1.97         1.85   23710.17 o
   2    2    2         0.01         0.01     122.86 o
   2    2    3         1.94         1.92   23331.32 o
   2    2    4         3.39         3.52   30429.05 o
   2    3   -5         0.03         0.03     269.93 o
   2    3   -4         0.10         0.09    1667.07 o
   2    3   -3         0.01         0.01      63.89 o
   2    3   -2         0.45         0.45    3076.90 o
   2    3   -1         1.31         1.55   20269.47 o
   2    3    0         2.72         2.83    9051.00 o
   2    3    1         1.33         1.34    4487.80 o
   2    3    2         6.02         5.94   73212.02 o
   2    3    3         0.47         0.49    3851.84 o
   2    4   -4         1.14         1.15   14255.03 o
   2    4   -3         1.31         1.25    9737.83 o
   2    4   -2         0.73         0.76    8719.42 o
   2    4   -1         0.01         0.01     191.92 o
   2    4    0         0.09         0.09    1063.56 o
   2    4    1         0.61         0.59    2797.08 o
   2    4    2         0.27         0.29    2392.29 o
   2    5   -2         2.23         2.24   13764.86 o
   2    5   -1         0.33         0.34    1809.28 o
   2    5    0         0.85         0.85    5560.05 o
   3   -5   -2         1.74         1.74   12436.87 o
   3   -5   -1         2.44         2.53   17617.42 o
   3   -5    0         2.17         2.22   13690.08 o
   3   -4   -4         0.06         0.06     289.90 o
   3   -4   -3         0.25         0.26    3286.98 o
   3   -4   -2         3.18         3.17   43120.46 o
   3   -4   -1         2.17         2.03   18359.95 o
   3   -4    0         0.81         0.82   12812.58 o
   3   -4    1         1.17         1.22   17407.67 o
   3   -4    2         0.01         0.01      75.18 o
   3   -3   -5         0.93         0.94    4503.04 o
   3   -3   -4         0.25         0.24    1333.14 o
   3   -3   -3         0.14         0.16    3843.87 o
   3   -3   -2         5.34         5.32   32475.03 o
   3   -3   -1         5.10         5.28   39681.75 o
   3   -3    0         0.34         0.31    2947.55 o
   3   -3    1         0.28         0.30    2575.72 o
   3   -3    2         0.81         0.83   14001.91 o
   3   -3    3         1.03         1.03    8712.40 o
   3   -2   -5         2.13         2.24   18991.99 o
   3   -2   -4         0.56         0.54   11096.53 o
   3   -2   -3         0.82         0.89    8027.98 o
   3   -2   -2         3.54         3.29   31313.68 o
   3   -2   -1         7.47         7.16   43479.58 o
   3   -2    0         5.48         5.53   10576.99 o
   3   -2    1         2.66         2.79   11038.80 o
   3   -2    2         1.87         1.88   20786.38 o
   3   -2    3         0.17         0.17    1236.67 o
   3   -1   -6         1.85         1.86   12924.02 o
   3   -1   -5         2.37         2.48   22800.90 o
   3   -1   -4         0.66         0.64   10267.86 o
   3   -1   -3         0.33         0.33    1748.01 o
   3   -1   -2         4.95         5.45   60723.27 o
   3   -1   -1        26.24        25.14  173636.62 o
   3   -1    0         1.03         1.06    5475.02 o
   3   -1    1         0.29         0.27    2202.71 o
   3   -1    2         6.08         6.09   41014.34 o
   3   -1    3         0.71         0.69   14989.72 o
   3   -1    4         0.17         0.16    1067.38 o
   3    0   -6         0.00         0.00       9.66 o
   3    0   -5         1.03         1.04   16904.11 o
   3    0   -4         3.33         3.35   13510.16 o
   3    0   -3         3.13         2.86   18147.54 o
   3    0   -2         4.26         4.46   22313.12 o
   3    0   -1         3.72         3.82   23343.70 o
   3    0    0         1.78         1.88    8455.76 o
   3    0    1         1.77         1.67   13712.60 o
   3    0    2         0.47         0.47    2812.35 o
   3    0    3         2.47         2.51   43354.99 o
   3    0    4         0.75         0.76    3887.57 o
   3    1   -5         0.72         0.71    5706.56 o
   3    1   -4         0.03         0.03     321.98 o
   3    1   -3         0.03         0.03     534.94 o
   3    1   -2         2.12         2.11    5433.98 o
   3    1   -1         0.32         0.33    1825.97 o
   3    1    0         1.38         1.27   15429.44 o
   3    1    1         2.90         3.02    9041.16 o
   3    1    2         0.65         0.66    8476.87 o
   3    1    3         0.72         0.69    5885.88 o
   3    2   -5         1.35         1.29   11163.47 o
   3    2   -4         1.32         1.26   14462.85 o
   3    2   -3         0.01         0.01      57.08 o
   3    2   -2         0.30         0.30    1473.00 o
   3    2   -1        19.40        20.16   59958.82 o
   3    2    0         0.48         0.49    3452.94 o
   3    2    1         3.34         3.45   28758.20 o
   3    2    2         0.16         0.16    2303.18 o
   3    2    3         0.00         0.00      11.65 o
   3    3   -4         0.03         0.03     276.07 o
   3    3   -3         2.85         2.80   30601.13 o
   3    3   -2         0.15         0.15    2879.04 o
   3    3   -1         1.08         1.00    9675.43 o
   3    3    0         5.92         5.68   49913.11 o
   3    3    1         3.00         2.99   27400.99 o
   3    3    2         0.03         0.03     341.68 o
   3    4   -3         2.41         2.39   12098.49 o
   3    4   -2         0.94         0.96    6136.34 o
   3    4   -1         0.28         0.27    2202.49 o
   3    4    0         1.01         0.98    6966.68 o
   4   -4   -3         0.77         0.77    5109.64 o
   4   -4   -2         0.03         0.03     391.77 o
   4   -4   -1         0.03         0.04     202.87 o
   4   -4    0         1.49         1.46    9767.03 o
   4   -3   -4         3.56         3.54   44942.84 o
   4   -3   -3         0.70         0.68   11429.48 o
   4   -3   -2         4.06         4.03   54550.86 o
   4   -3   -1         0.40         0.41    5091.36 o
   4   -3    0         2.99         3.43   90689.45 o
   4   -3    1         3.54         3.68   25330.58 o
   4   -3    2         0.55         0.55    2383.26 o
   4   -2   -5         0.38         0.38    2612.05 o
   4   -2   -4         3.65         3.54   58095.62 o
   4   -2   -3         0.49         0.48    4907.55 o
   4   -2   -2         8.20         8.75   66719.02 o
   4   -2   -1         0.91         0.91    8392.99 o
   4   -2    0         4.89         5.61   95844.99 o
   4   -2    1         2.68         2.55   47171.94 o
   4   -2    2         0.18         0.18    1189.36 o
   4   -1   -5         3.59         3.72   43381.53 o
   4   -1   -4         0.68         0.69   10083.63 o
   4   -1   -3         0.22         0.23    1275.98 o
   4   -1   -2         1.02         1.03    4574.23 o
   4   -1   -1         1.34         1.37    7806.84 o
   4   -1    0         8.95         8.96  115655.47 o
   4   -1    1         0.00         0.00      49.69 o
   4   -1    2         0.11         0.11     860.14 o
   4    0   -5         0.37         0.38    2866.62 o
   4    0   -4         0.03         0.03     454.23 o
   4    0   -3         2.47         2.64   17660.05 o
   4    0   -2         2.20         2.23    6621.65 o
   4    0   -1         1.30         1.30    5744.22 o
   4    0    0         0.47         0.49    3182.56 o
   4    0    1         0.96         0.94   12429.94 o
   4    0    2         0.03         0.03     291.06 o
   4    1   -5         0.04         0.04     268.87 o
   4    1   -4         1.29         1.22    6422.65 o
   4    1   -3         0.21         0.21    2628.06 o
   4    1   -2         0.33         0.35    2346.78 o
   4    1   -1         2.47         2.43   23253.60 o
   4    1    0         0.53         0.51    6588.43 o
   4    1    1         1.16         1.27   14535.37 o
   4    1    2         1.95         2.05   18348.11 o
   4    2   -4         0.37         0.37    2094.36 o
   4    2   -3         0.91         0.86    3714.02 o
   4    2   -2         1.15         1.20   19137.19 o
   4    2   -1         0.61         0.61   13488.91 o
   4    2    0         0.00         0.00       2.02 o
   4    2    1         0.03         0.03     237.78 o
   4    3   -3         0.02         0.02      76.94 o
   4    3   -2         0.13         0.14     996.22 o
   4    3   -1         0.86         0.93    6364.67 o
   4    3    0         0.03         0.03     142.55 o
   5   -3   -2         0.64         0.64    4030.62 o
   5   -3   -1         0.43         0.43    2651.95 o
   5   -2   -3         0.47         0.48    5062.66 o
   5   -2   -2         0.37         0.36    3476.24 o
   5   -2   -1         0.00         0.00       0.66 o
   5   -2    0         0.77         0.80    5531.96 o
   5   -1   -4         0.11         0.11     771.43 o
   5   -1   -3         0.00         0.00      17.53 o
   5   -1   -2         0.19         0.20    1631.71 o
   5   -1   -1         0.48         0.50    3632.45 o
   5   -1    0         0.08         0.08     518.00 o
   5    0   -4         1.73         1.72   11524.27 o
   5    0   -3         0.21         0.21    1626.97 o
   5    0   -2         0.00         0.00      13.28 o
   5    0   -1         2.70         2.77   16526.69 o
   5    0    0         1.59         1.71   10583.10 o
   5    1   -3         0.24         0.23    1395.64 o
   5    1   -2         1.47         1.58   10001.79 o
   5    1   -1         1.37         1.34    9793.95 o
   5    1    0         0.01         0.01      40.75 o
