# Supplementary material for: Crystal structure from X-ray powder diffraction data, DFT-D calculation, Hirshfeld surface analysis, and energy frameworks of (RS)-trichlorme­thia­zide
Source: Acta Crystallogr E Crystallogr Commun. 2022 Jan 7;78(Pt 2):140–8. doi: 10.1107/S2056989021013633 (PMC8819433; doi:10.1107/S2056989021013633)
Supplement: Supplementary file 3 [file e-78-00140-Isup3.mol]

  ACD/Labs10232118392D

 20 21  0  0  0  0  0  0  0  0  1 V2000
   28.8427  -19.3908    0.0000 C   0  0  0  0  0  0  0  0  0  0  0  0
   28.8427  -24.0849    0.0000 C   0  0  0  0  0  0  0  0  0  0  0  0
   24.7775  -17.0437    0.0000 N   0  0  0  0  0  0  0  0  0  0  0  0
   24.7775  -26.4320    0.0000 S   0  0  0  0  0  0  0  0  0  0  0  0
   20.7123  -19.3908    0.0000 C   0  0  0  0  0  0  0  0  0  0  0  0
   20.7123  -24.0849    0.0000 N   0  0  0  0  0  0  0  0  0  0  0  0
   32.9079  -17.0437    0.0000 C   0  0  0  0  0  0  0  0  0  0  0  0
   36.9732  -19.3908    0.0000 C   0  0  0  0  0  0  0  0  0  0  0  0
   32.9079  -26.4320    0.0000 C   0  0  0  0  0  0  0  0  0  0  0  0
   36.9732  -24.0849    0.0000 C   0  0  0  0  0  0  0  0  0  0  0  0
   16.6471  -17.0437    0.0000 C   0  0  0  0  0  0  0  0  0  0  0  0
   16.6471  -12.3496    0.0000 Cl  0  0  0  0  0  0  0  0  0  0  0  0
   12.5818  -19.3908    0.0000 Cl  0  0  0  0  0  0  0  0  0  0  0  0
   41.0384  -26.4320    0.0000 S   0  0  0  0  0  0  0  0  0  0  0  0
   22.4304  -30.4972    0.0000 O   0  0  0  0  0  0  0  0  0  0  0  0
   27.1246  -30.4972    0.0000 O   0  0  0  0  0  0  0  0  0  0  0  0
   43.3854  -22.3667    0.0000 O   0  0  0  0  0  0  0  0  0  0  0  0
   38.6913  -30.4972    0.0000 O   0  0  0  0  0  0  0  0  0  0  0  0
   45.1036  -28.7790    0.0000 N   0  0  0  0  0  0  0  0  0  0  0  0
   41.0384  -17.0437    0.0000 Cl  0  0  0  0  0  0  0  0  0  0  0  0
  1  3  1  0  0  0  0
  2  4  1  0  0  0  0
  3  5  1  0  0  0  0
  4  6  1  0  0  0  0
  5  6  1  0  0  0  0
  1  7  1  0  0  0  0
  1  2  2  0  0  0  0
  7  8  2  0  0  0  0
  2  9  1  0  0  0  0
  8 10  1  0  0  0  0
  9 10  2  0  0  0  0
  5 11  1  0  0  0  0
 11 12  1  0  0  0  0
 11 13  1  0  0  0  0
 10 14  1  0  0  0  0
  4 15  2  0  0  0  0
  4 16  2  0  0  0  0
 14 17  2  0  0  0  0
 14 18  2  0  0  0  0
 14 19  1  0  0  0  0
  8 20  1  0  0  0  0
M  END
